# Supplementary material for: The effect of a digital targeted client communication intervention on pregnant women’s worries and satisfaction with antenatal care in Palestine–A cluster randomized controlled trial
Source: PLoS One. 2021 Apr 23;16(4):e0249713. doi: 10.1371/journal.pone.0249713 (PMC8064599; doi:10.1371/journal.pone.0249713)
Supplement: S1 Dataset — (XLT) [file pone.0249713.s002.xlt]

## Sheet: dataset
Id	clustercode	exposure	agecat	edulevel	leavehome	primipreg	bookgAmonthcat	usother	ancother	refHR	cws_housing	cws_money	cws_partner	cws_family	cws_ownhealth	cws_otherhealth	cws_employment	cws_baby	cws_stillbirth	cws_hospital	worry_internalexam	worry_givingbirth	worry_coping	visit_schedvisitconfid	visit_healthstaff	visit_testpurpose	visit_testgA	visit_recommend	visit_returnnextpreg	visit_satisfaction
1	3	Intervention	[0,20]	Secondary	No	Yes	(3,6]	No	Yes	No	1	1	1	1	1	1	1	1	1	4	4	4	1	1	4	4	4	2	2	3
2	4	Control	(20,24]	College or University	No	Yes	[0,3]	Yes	No	No	1	1	1	1	1	1	1	3	3	1	1	3	1	5	4	4	4	4	4	4
3	4	Control	(20,24]	Secondary	No	No	[0,3]	Yes	No	No	3	3	0	0	3	NA	0	1	3	5	5	5	2	5	2	2	2	3	3	5
4	4	Control	(29,34]	Secondary	No	No	(3,6]	Yes	Yes	No	0	3	3	0	0	0	2	0	0	4	4	5	0	5	4	4	4	4	5	4
5	4	Control	(24,29]	College or University	Yes	No	(6,10]	No	Yes	No	1	5	NA	1	1	3	4	1	5	5	5	5	1	1	4	4	3	1	1	3
6	5	Control	(20,24]	College or University	No	Yes	[0,3]	Yes	Yes	No	1	1	1	1	4	4	4	3	1	4	4	5	4	5	3	5	5	5	5	5
7	6	Intervention	(34,39]	College or University	No	No	[0,3]	Yes	Yes	Yes	1	3	1	1	3	4	1	3	2	4	4	4	2	4	4	4	4	4	4	3
8	6	Intervention	(20,24]	College or University	No	No	(3,6]	Yes	Yes	No	1	1	1	1	1	1	1	1	1	4	1	3	1	5	4	1	4	1	2	3
9	7	Intervention	(34,39]	Secondary	Yes	No	[0,3]	Yes	No	No	1	5	1	1	4	3	3	5	5	3	1	3	1	4	5	4	4	5	5	5
10	7	Intervention	(20,24]	Secondary	No	No	[0,3]	Yes	Yes	No	0	0	0	0	NA	5	0	0	0	5	5	5	3	5	5	5	5	5	5	5
11	7	Intervention	(20,24]	College or University	No	No	(3,6]	Yes	Yes	No	0	3	0	0	0	0	4	0	0	0	0	5	0	5	5	2	1	3	5	5
12	7	Intervention	(29,34]	Secondary	No	No	[0,3]	Yes	Yes	No	1	1	1	1	1	1	1	4	4	1	1	4	1	4	4	5	3	4	5	4
13	8	Intervention	(24,29]	College or University	No	No	(3,6]	Yes	Yes	Yes	0	0	0	0	0	0	0	5	5	5	5	5	4	4	4	4	4	5	4	4
14	9	Control	(29,34]	Secondary	No	No	(6,10]	Yes	Yes	No	0	0	0	0	0	0	0	0	0	4	4	4	0	5	5	5	5	3	5	3
15	12	Intervention	(29,34]	Primary	No	No	[0,3]	Yes	Yes	Yes	0	2	0	0	0	0	0	0	0	5	0	0	0	5	5	5	5	5	5	5
16	12	Intervention	(24,29]	Secondary	No	No	[0,3]	Yes	No	No	1	2	5	4	5	0	0	0	0	0	5	5	0	5	5	3	3	5	5	5
17	12	Intervention	(24,29]	College or University	No	Yes	[0,3]	Yes	Yes	No	0	3	0	0	0	0	0	5	5	5	0	5	0	4	4	0	4	4	4	4
18	12	Intervention	(20,24]	Secondary	No	Yes	(3,6]	No	Yes	No	1	1	1	1	4	4	4	5	5	4	5	5	1	4	4	4	2	4	4	5
19	14	Intervention	(24,29]	College or University	No	No	[0,3]	Yes	Yes	No	0	1	1	0	0	0	1	4	0	3	0	2	2	5	5	4	5	5	5	4
20	14	Intervention	(29,34]	College or University	No	No	[0,3]	Yes	No	No	1	4	1	1	1	1	1	1	1	3	5	5	1	5	4	5	5	5	5	5
21	15	Control	(24,29]	College or University	No	Yes	NA	Yes	Yes	No	0	3	0	0	0	0	0	0	0	0	0	4	0	4	5	4	4	4	4	5
22	15	Control	(20,24]	College or University	Yes	Yes	[0,3]	Yes	Yes	No	5	1	1	1	1	1	1	1	1	4	1	5	1	4	4	4	4	1	1	4
23	15	Control	(20,24]	College or University	Yes	Yes	[0,3]	Yes	Yes	No	5	0	4	4	0	4	5	5	5	5	5	5	4	0	4	4	4	0	0	0
24	15	Control	(20,24]	Secondary	No	No	[0,3]	Yes	Yes	No	0	0	0	0	0	0	0	0	0	0	4	5	0	5	4	4	5	5	5	5
25	17	Intervention	(20,24]	College or University	No	Yes	[0,3]	Yes	No	No	0	0	0	0	1	0	0	3	5	4	4	5	4	4	3	NA	1	1	3	3
26	17	Intervention	(24,29]	College or University	No	Yes	[0,3]	Yes	Yes	No	0	4	0	0	0	0	5	5	5	5	5	5	5	5	5	5	5	5	5	5
27	17	Intervention	(20,24]	College or University	Yes	Yes	[0,3]	Yes	Yes	No	0	1	0	0	0	0	0	0	0	0	0	4	0	4	5	1	5	4	5	5
28	18	Control	(29,34]	Secondary	No	No	[0,3]	No	Yes	No	1	1	1	1	1	3	1	1	1	1	4	3	1	5	5	5	5	5	5	5
29	18	Control	(20,24]	College or University	No	Yes	[0,3]	Yes	Yes	No	0	0	0	0	3	5	0	3	4	4	4	5	4	4	4	4	5	4	5	4
30	18	Control	(20,24]	Secondary	No	Yes	[0,3]	No	No	No	3	4	0	3	0	4	4	4	4	5	5	NA	4	5	5	4	4	5	5	4
31	18	Control	(24,29]	Secondary	No	Yes	[0,3]	Yes	No	Yes	4	4	3	1	0	5	0	5	4	5	4	5	3	5	5	5	5	5	5	5
32	19	Intervention	(24,29]	College or University	No	No	(3,6]	Yes	Yes	No	0	1	0	0	3	4	0	0	0	5	4	4	3	1	4	2	2	4	3	4
33	20	Control	(24,29]	College or University	No	No	[0,3]	Yes	Yes	No	1	1	1	1	3	4	1	5	4	5	5	5	3	5	4	3	4	4	4	4
34	20	Control	(20,24]	College or University	No	Yes	[0,3]	Yes	Yes	No	2	2	3	4	4	1	0	1	4	5	5	4	4	4	4	5	3	4	4	3
35	20	Control	(24,29]	College or University	No	No	[0,3]	Yes	Yes	Yes	1	1	3	1	1	1	3	4	1	4	1	4	4	5	5	5	5	4	5	4
36	20	Control	(24,29]	College or University	No	No	[0,3]	Yes	Yes	No	3	3	0	0	0	0	5	0	3	3	3	4	0	3	4	4	5	5	5	4
37	21	Control	(39,100]	College or University	Yes	No	[0,3]	Yes	Yes	No	0	0	0	NA	3	0	0	0	0	5	0	5	0	4	4	2	0	4	4	3
38	22	Control	(24,29]	College or University	No	No	[0,3]	Yes	No	No	4	4	3	0	4	4	4	4	3	5	5	4	1	5	5	5	5	5	5	5
39	22	Control	(20,24]	College or University	Yes	Yes	[0,3]	Yes	Yes	No	0	0	0	0	0	0	0	0	4	5	5	5	0	5	5	5	5	5	5	5
40	23	Intervention	(29,34]	College or University	No	No	(3,6]	Yes	No	No	1	4	1	1	1	1	4	4	3	4	4	4	1	5	4	4	4	4	4	5
41	23	Intervention	(24,29]	Secondary	No	No	(3,6]	Yes	Yes	No	0	4	0	0	0	5	0	5	4	5	2	5	0	5	5	5	5	0	0	0
42	23	Intervention	(24,29]	College or University	No	No	[0,3]	Yes	Yes	No	1	1	1	1	1	1	1	4	4	4	4	4	1	4	4	4	4	3	4	4
43	23	Intervention	(24,29]	College or University	No	No	[0,3]	Yes	Yes	No	0	1	0	1	1	4	5	2	2	1	3	2	2	5	4	4	4	4	4	3
44	24	Control	(29,34]	Secondary	No	Yes	[0,3]	Yes	Yes	No	1	1	1	1	4	1	1	4	1	4	4	5	1	4	1	1	4	4	4	4
45	25	Intervention	(20,24]	Secondary	No	Yes	[0,3]	Yes	Yes	No	1	1	0	0	3	1	1	3	3	4	4	4	3	5	4	2	4	4	4	4
46	25	Intervention	(20,24]	Secondary	No	No	[0,3]	Yes	Yes	Yes	4	0	0	0	0	0	0	4	4	4	5	2	3	5	5	2	4	5	5	5
47	25	Intervention	(20,24]	Secondary	No	Yes	[0,3]	Yes	Yes	No	0	0	0	0	4	0	0	4	4	4	4	5	4	5	4	5	4	4	4	4
48	25	Intervention	(24,29]	Secondary	No	No	[0,3]	Yes	Yes	No	1	3	1	1	4	1	1	0	0	4	3	5	1	5	5	5	5	5	5	5
49	26	Control	(20,24]	College or University	No	No	(6,10]	No	Yes	No	NA	NA	NA	NA	NA	NA	NA	NA	NA	NA	NA	NA	NA	NA	NA	NA	NA	NA	NA	NA
50	28	Intervention	(34,39]	College or University	No	No	[0,3]	Yes	No	No	0	0	0	0	0	0	0	4	3	4	3	5	0	5	5	5	4	5	5	3
51	28	Intervention	(24,29]	College or University	No	No	(6,10]	Yes	Yes	No	3	3	0	0	3	3	0	0	0	4	5	5	3	4	5	5	5	5	5	5
52	28	Intervention	(24,29]	Secondary	No	No	[0,3]	Yes	Yes	No	0	0	0	0	0	0	0	0	0	0	0	4	4	5	5	5	5	5	5	5
53	29	Intervention	(24,29]	College or University	No	Yes	[0,3]	Yes	Yes	No	0	0	0	0	0	0	3	3	3	3	3	4	1	5	5	5	5	5	5	4
54	29	Intervention	(20,24]	Secondary	No	Yes	(3,6]	Yes	Yes	No	0	0	0	0	0	0	0	0	0	0	0	0	0	5	5	4	4	5	5	3
55	30	Control	(20,24]	Secondary	Yes	No	(3,6]	Yes	Yes	Yes	0	0	0	5	5	0	0	4	0	5	4	5	4	5	4	5	5	5	5	5
56	31	Intervention	(20,24]	College or University	No	No	(6,10]	No	Yes	No	1	1	0	0	3	1	1	1	1	4	3	3	3	4	4	2	1	4	4	3
57	32	Intervention	(29,34]	After college or university	No	Yes	(3,6]	Yes	Yes	No	1	1	1	1	1	4	5	5	5	3	3	4	1	5	3	4	5	4	4	4
58	32	Intervention	(20,24]	Secondary	No	No	(3,6]	Yes	Yes	No	0	0	0	0	0	0	0	5	5	5	3	5	0	0	3	4	4	0	0	0
59	32	Intervention	(24,29]	College or University	No	No	[0,3]	No	Yes	No	5	1	1	1	1	4	4	1	1	NA	1	3	1	4	4	1	1	1	4	3
60	32	Intervention	(34,39]	College or University	Yes	No	(6,10]	Yes	Yes	No	0	0	0	0	3	0	0	3	3	3	3	4	3	5	5	4	4	5	5	3
61	33	Control	(20,24]	College or University	No	No	[0,3]	Yes	Yes	No	0	4	0	0	0	5	0	4	4	5	5	5	0	5	5	5	5	5	5	5
62	33	Control	(20,24]	College or University	Yes	Yes	[0,3]	Yes	Yes	No	1	1	3	1	1	1	1	4	3	4	4	4	3	4	4	4	4	4	4	3
63	33	Control	(20,24]	Secondary	No	Yes	[0,3]	Yes	Yes	No	1	1	0	0	4	1	1	4	4	1	4	4	1	4	4	4	4	4	4	5
64	34	Control	(24,29]	College or University	No	No	[0,3]	Yes	Yes	No	0	4	5	5	5	4	0	5	4	5	5	5	0	4	4	4	2	4	4	3
65	34	Control	(24,29]	College or University	No	Yes	(3,6]	Yes	Yes	No	1	1	2	1	2	1	5	4	4	5	5	5	5	4	4	1	5	5	5	4
66	34	Control	(29,34]	Secondary	No	No	(3,6]	Yes	Yes	No	0	4	0	0	3	0	0	3	3	NA	4	4	0	4	4	1	1	1	1	2
67	34	Control	(20,24]	Secondary	No	Yes	[0,3]	Yes	Yes	No	0	0	0	0	0	0	0	0	0	5	3	4	0	5	5	5	5	5	5	5
68	35	Control	(29,34]	Secondary	No	No	[0,3]	Yes	No	No	1	1	1	1	4	1	3	1	1	4	1	4	1	4	4	4	4	4	4	4
69	35	Control	(20,24]	College or University	No	Yes	(3,6]	Yes	No	No	1	3	1	1	3	1	1	1	1	4	4	4	2	5	4	4	4	4	3	3
70	35	Control	(24,29]	College or University	No	No	(3,6]	Yes	No	No	0	0	0	0	0	0	0	0	0	0	0	0	0	5	5	5	5	4	1	1
71	36	Intervention	(24,29]	College or University	No	No	[0,3]	Yes	No	No	0	0	0	0	5	1	1	0	0	5	0	4	4	4	4	4	5	4	4	4
72	37	Control	(29,34]	College or University	No	No	(3,6]	Yes	Yes	No	1	3	1	3	4	4	1	1	2	4	0	4	3	5	5	4	5	4	5	5
73	37	Control	(20,24]	College or University	No	Yes	[0,3]	Yes	Yes	No	1	3	1	0	1	4	1	3	3	1	1	3	0	5	5	5	5	5	4	5
74	37	Control	(20,24]	Secondary	No	Yes	[0,3]	No	No	No	3	4	0	0	NA	0	3	5	5	4	3	4	5	4	5	5	5	5	5	5
75	37	Control	(20,24]	College or University	No	Yes	(3,6]	Yes	Yes	No	0	0	0	0	0	0	0	4	0	3	0	4	5	5	5	5	5	3	3	2
76	38	Intervention	(29,34]	Secondary	No	No	[0,3]	No	No	No	0	3	0	0	0	0	0	4	4	1	1	1	3	5	5	5	5	5	5	5
77	38	Intervention	(29,34]	College or University	No	No	[0,3]	Yes	Yes	No	0	0	0	0	4	4	0	5	5	0	5	0	2	5	5	5	5	4	4	4
78	38	Intervention	[0,20]	Secondary	No	No	[0,3]	No	No	No	0	0	0	0	0	0	0	0	4	0	0	0	0	5	4	5	5	4	4	4
79	38	Intervention	(29,34]	College or University	Yes	No	[0,3]	Yes	Yes	No	0	0	0	0	0	0	0	3	0	3	3	3	3	5	5	5	5	5	5	5
80	39	Intervention	(20,24]	Secondary	No	No	[0,3]	Yes	Yes	No	0	0	0	0	0	0	0	0	0	0	0	2	0	2	4	4	4	4	5	5
81	39	Intervention	(24,29]	College or University	No	No	(3,6]	Yes	Yes	No	0	2	0	0	0	0	0	4	4	5	0	4	0	0	4	5	5	3	5	3
82	39	Intervention	(20,24]	Secondary	No	No	[0,3]	Yes	Yes	No	0	0	0	0	0	0	0	2	2	4	0	3	0	5	5	5	5	5	5	5
83	39	Intervention	[0,20]	Secondary	No	Yes	[0,3]	NA	Yes	No	0	0	3	0	0	0	0	5	5	3	5	5	0	4	5	5	5	5	5	5
84	40	Intervention	(24,29]	College or University	No	Yes	[0,3]	Yes	Yes	No	0	0	0	0	2	3	4	5	5	3	5	5	2	4	5	4	1	3	4	3
85	40	Intervention	(24,29]	College or University	No	No	[0,3]	Yes	Yes	No	0	0	0	0	0	0	0	0	0	0	1	4	0	4	4	3	4	3	5	3
86	40	Intervention	(34,39]	Secondary	No	No	[0,3]	Yes	Yes	No	1	1	1	1	1	1	1	1	1	4	1	3	1	4	4	1	1	4	4	5
87	40	Intervention	(29,34]	Secondary	No	No	(3,6]	Yes	Yes	No	1	3	1	1	1	1	1	4	4	4	1	1	1	4	1	1	1	4	4	2
88	41	Control	(20,24]	Secondary	No	Yes	(3,6]	Yes	No	No	0	0	0	0	0	0	1	0	0	4	3	3	3	5	4	4	4	1	4	4
89	41	Control	(24,29]	College or University	No	Yes	[0,3]	Yes	Yes	No	5	5	0	0	0	0	3	5	5	5	3	5	5	5	5	3	3	0	0	3
90	41	Control	(29,34]	Secondary	No	No	(3,6]	Yes	Yes	Yes	0	3	0	0	0	0	0	5	5	0	0	0	3	4	5	4	0	5	5	0
91	41	Control	(24,29]	College or University	No	No	[0,3]	Yes	Yes	Yes	0	0	0	0	5	0	4	4	0	0	3	5	5	5	5	5	5	5	5	5
92	42	Control	(20,24]	Secondary	No	No	[0,3]	Yes	Yes	No	0	0	0	0	0	4	0	4	4	4	3	3	2	4	5	4	4	3	4	3
93	42	Control	(24,29]	College or University	Yes	No	(3,6]	Yes	Yes	No	0	0	0	0	0	0	5	3	3	2	2	5	4	5	3	5	5	0	0	1
94	42	Control	(20,24]	Secondary	Yes	Yes	[0,3]	Yes	Yes	No	0	0	0	0	0	3	0	3	3	5	5	5	0	5	5	5	5	5	5	3
95	42	Control	(29,34]	College or University	No	No	[0,3]	Yes	Yes	Yes	0	0	0	0	4	3	4	0	0	4	5	5	3	5	5	5	5	5	5	3
96	44	Control	(29,34]	Secondary	No	No	[0,3]	Yes	Yes	Yes	5	3	0	0	5	0	0	5	5	5	0	5	2	3	5	4	0	1	2	3
97	44	Control	(29,34]	Secondary	No	No	[0,3]	Yes	Yes	No	0	0	0	0	0	0	0	4	4	5	4	5	3	4	4	4	4	4	4	4
98	44	Control	(20,24]	College or University	No	No	[0,3]	Yes	Yes	No	1	1	1	1	1	3	1	1	4	1	1	3	1	3	4	1	1	4	4	4
99	44	Control	(29,34]	College or University	No	No	[0,3]	Yes	Yes	Yes	5	3	0	2	5	5	3	5	5	5	3	5	0	3	5	5	5	4	5	3
100	45	Intervention	(29,34]	College or University	Yes	No	[0,3]	No	No	No	0	0	0	0	0	0	5	4	4	3	5	5	0	5	5	5	5	5	5	5
101	45	Intervention	(20,24]	Secondary	No	Yes	(3,6]	Yes	Yes	No	0	3	0	3	5	0	0	4	5	3	3	5	0	5	5	5	5	5	5	3
102	45	Intervention	(24,29]	Secondary	No	No	[0,3]	No	Yes	No	3	5	3	1	3	1	4	1	4	4	1	1	2	5	5	4	4	4	4	5
103	45	Intervention	(34,39]	College or University	No	Yes	[0,3]	Yes	Yes	No	0	0	0	0	0	0	5	0	4	5	5	4	0	0	4	4	4	4	4	4
104	46	Control	(24,29]	College or University	No	Yes	[0,3]	Yes	Yes	No	0	4	NA	0	0	4	0	0	4	4	4	4	0	0	5	5	4	4	4	4
105	46	Control	(24,29]	Secondary	No	No	[0,3]	Yes	Yes	No	0	3	0	0	3	0	0	0	0	5	0	3	0	5	5	4	4	4	5	4
106	46	Control	(20,24]	College or University	No	Yes	[0,3]	Yes	Yes	No	0	0	0	0	0	0	0	0	0	5	5	4	0	3	5	3	4	0	0	0
107	46	Control	(24,29]	Secondary	Yes	No	[0,3]	Yes	Yes	No	1	1	1	1	1	1	3	4	1	5	4	4	1	4	5	5	5	5	5	5
108	47	Control	(24,29]	College or University	No	No	(3,6]	Yes	Yes	No	1	1	1	1	1	1	5	1	1	1	5	3	1	4	5	1	5	4	4	3
109	47	Control	(24,29]	College or University	No	No	(3,6]	Yes	Yes	No	0	1	0	0	0	0	4	1	1	1	4	4	4	5	5	5	4	5	5	4
110	47	Control	(29,34]	College or University	Yes	No	(3,6]	Yes	Yes	No	4	5	0	0	0	4	4	1	4	5	5	5	4	5	5	5	5	5	5	5
111	47	Control	(20,24]	Secondary	No	Yes	[0,3]	Yes	Yes	No	1	1	1	1	1	4	4	1	1	3	1	4	3	5	5	4	4	5	5	5
112	48	Intervention	[0,20]	Secondary	No	No	(3,6]	No	No	No	1	0	0	0	2	1	0	5	5	4	5	5	0	5	4	5	5	5	5	4
113	48	Intervention	(20,24]	Secondary	No	No	[0,3]	Yes	Yes	No	0	4	0	0	0	0	0	5	5	4	3	4	4	5	4	4	4	3	4	3
114	48	Intervention	(20,24]	Secondary	No	No	[0,3]	Yes	Yes	No	0	3	0	1	3	1	1	4	4	3	5	3	1	4	4	4	4	4	4	5
115	48	Intervention	(20,24]	College or University	Yes	Yes	[0,3]	Yes	Yes	No	0	0	0	0	0	0	0	0	0	5	0	5	0	4	4	4	1	4	4	4
116	49	Control	(29,34]	Secondary	No	No	[0,3]	Yes	No	No	4	5	1	1	1	4	1	1	1	1	4	4	1	5	3	4	4	4	5	3
117	49	Control	(24,29]	College or University	No	No	[0,3]	Yes	Yes	No	0	0	0	0	3	5	0	5	5	3	3	0	0	5	4	4	5	4	5	5
118	50	Control	(24,29]	College or University	No	No	(3,6]	Yes	Yes	No	0	0	0	0	3	4	0	4	4	0	4	5	5	5	4	4	4	4	5	4
119	50	Control	(29,34]	College or University	No	No	[0,3]	Yes	Yes	No	1	1	1	1	1	1	1	4	4	5	0	5	1	5	5	1	1	1	1	3
120	50	Control	(24,29]	Secondary	No	No	[0,3]	Yes	Yes	No	1	1	1	1	1	1	1	4	4	5	4	3	1	4	4	3	4	5	5	5
121	50	Control	(20,24]	College or University	Yes	No	[0,3]	Yes	No	No	0	3	0	0	0	3	0	4	4	3	4	2	2	5	5	4	4	5	5	3
122	51	Intervention	[0,20]	Secondary	No	No	[0,3]	Yes	No	No	1	1	1	1	1	1	1	3	4	4	4	4	4	5	4	4	4	4	4	5
123	51	Intervention	(29,34]	College or University	No	No	[0,3]	Yes	No	No	0	0	0	0	1	1	0	3	3	4	3	4	2	5	5	4	4	5	5	4
124	51	Intervention	(29,34]	Secondary	No	No	[0,3]	Yes	Yes	No	0	0	0	0	0	0	0	0	0	4	0	4	0	5	5	5	5	5	5	5
125	51	Intervention	(24,29]	Secondary	No	No	[0,3]	Yes	Yes	No	0	0	0	0	0	0	0	0	0	0	0	4	0	3	4	4	4	5	5	5
126	52	Control	(29,34]	College or University	No	No	(3,6]	Yes	Yes	Yes	1	5	1	1	3	4	1	4	1	1	4	4	1	4	4	4	4	4	4	4
127	52	Control	(29,34]	Secondary	No	No	(6,10]	Yes	Yes	No	0	0	0	0	0	0	0	3	3	5	5	5	0	5	5	4	4	4	4	4
128	52	Control	(20,24]	Secondary	No	Yes	[0,3]	Yes	Yes	No	0	0	0	0	0	0	0	5	0	0	0	0	0	5	5	2	2	5	5	5
129	52	Control	(20,24]	Secondary	No	Yes	[0,3]	No	Yes	Yes	1	1	0	0	1	3	1	4	1	1	1	1	1	4	4	4	4	4	4	5
130	53	Intervention	(34,39]	Secondary	No	No	[0,3]	Yes	Yes	No	1	1	1	1	3	1	1	3	1	4	4	4	3	5	5	4	4	4	4	4
131	53	Intervention	(24,29]	Secondary	No	No	[0,3]	Yes	Yes	No	1	5	1	1	1	1	1	1	1	4	1	1	1	4	4	4	4	4	4	4
132	53	Intervention	(24,29]	College or University	Yes	No	(3,6]	Yes	Yes	No	0	0	0	0	0	0	0	0	4	4	0	5	4	4	4	4	4	4	5	4
133	53	Intervention	(39,100]	Secondary	No	No	[0,3]	Yes	Yes	No	0	3	0	0	0	3	0	5	5	0	0	5	5	4	5	4	5	4	5	5
134	54	Intervention	(24,29]	Secondary	No	No	(6,10]	No	Yes	No	3	1	1	1	5	4	1	4	1	5	5	5	1	4	5	5	5	5	5	5
135	54	Intervention	(24,29]	Secondary	No	No	(3,6]	No	Yes	Yes	3	4	0	0	4	4	0	4	4	4	4	5	3	5	5	5	4	5	5	2
136	54	Intervention	(20,24]	Secondary	No	Yes	(3,6]	Yes	Yes	No	0	0	0	0	0	0	0	0	0	5	5	5	0	4	5	4	5	5	5	5
137	54	Intervention	(24,29]	Secondary	Yes	No	(3,6]	Yes	Yes	No	1	1	1	1	4	1	3	4	3	4	3	4	1	4	5	5	3	4	4	4
138	55	Intervention	(29,34]	Secondary	No	No	[0,3]	Yes	No	Yes	NA	3	0	0	4	0	0	4	4	5	5	5	4	4	4	4	5	NA	5	4
139	55	Intervention	(20,24]	Secondary	No	Yes	[0,3]	Yes	No	No	0	0	0	0	0	4	0	4	4	5	0	1	3	5	4	4	4	4	4	5
140	55	Intervention	(24,29]	College or University	No	No	[0,3]	Yes	Yes	No	0	0	0	0	0	0	0	3	3	5	5	5	0	4	3	4	1	4	3	3
141	55	Intervention	(24,29]	College or University	No	Yes	[0,3]	Yes	Yes	No	0	0	0	0	3	0	0	5	0	5	5	0	4	3	5	4	4	4	4	4
142	56	Control	(29,34]	Secondary	No	No	[0,3]	Yes	No	No	1	1	1	1	3	3	1	1	1	5	5	5	1	5	5	1	5	4	4	5
143	56	Control	(24,29]	Secondary	NA	Yes	[0,3]	Yes	Yes	Yes	1	3	1	1	5	1	1	1	4	1	1	1	3	5	5	5	5	4	4	5
144	56	Control	(24,29]	Secondary	No	No	[0,3]	Yes	No	Yes	1	3	1	1	4	4	1	4	4	4	5	5	1	5	4	4	4	4	4	5
145	56	Control	(20,24]	Secondary	No	No	[0,3]	Yes	Yes	No	3	4	0	0	0	5	0	0	0	4	5	5	0	5	5	5	5	5	5	5
146	57	Intervention	(20,24]	College or University	No	Yes	(3,6]	Yes	Yes	No	1	1	1	3	1	1	1	1	1	3	1	4	1	5	5	3	4	4	4	4
147	57	Intervention	(20,24]	Secondary	No	No	[0,3]	Yes	Yes	No	1	1	1	1	4	1	0	1	3	5	4	4	1	4	5	5	4	4	4	5
148	58	Intervention	(29,34]	Secondary	No	No	[0,3]	Yes	Yes	No	5	5	0	0	3	0	0	0	0	5	5	5	3	5	5	5	5	5	5	5
149	58	Intervention	(20,24]	Secondary	No	No	(3,6]	Yes	Yes	Yes	0	0	0	0	0	0	0	0	0	5	5	5	0	5	5	5	5	4	4	4
150	58	Intervention	(24,29]	College or University	No	Yes	[0,3]	Yes	Yes	No	0	0	0	0	0	0	0	5	5	5	5	5	3	4	5	5	5	5	5	5
151	58	Intervention	(24,29]	Secondary	No	No	[0,3]	Yes	Yes	No	0	0	0	0	4	0	0	0	0	3	5	5	3	5	5	5	5	5	5	5
152	59	Intervention	(24,29]	College or University	Yes	No	[0,3]	Yes	Yes	No	1	3	1	1	3	1	1	4	3	4	1	5	1	5	5	4	4	4	4	5
153	59	Intervention	(24,29]	College or University	No	Yes	(3,6]	Yes	Yes	Yes	NA	1	3	1	1	5	5	5	5	5	5	NA	3	4	4	4	4	4	1	4
154	59	Intervention	(29,34]	College or University	No	No	[0,3]	Yes	Yes	No	0	0	0	0	3	0	0	4	5	5	5	5	0	1	4	4	4	4	4	4
155	59	Intervention	(24,29]	College or University	No	No	[0,3]	Yes	Yes	No	0	0	0	0	0	0	0	0	0	4	0	0	0	5	4	5	5	5	5	5
156	60	Control	(24,29]	College or University	Yes	No	[0,3]	Yes	Yes	No	0	3	2	0	4	3	3	5	5	0	3	5	1	5	3	2	2	2	2	2
157	61	Control	[0,20]	Secondary	No	Yes	[0,3]	Yes	No	No	0	0	0	0	5	0	0	5	5	0	5	5	3	4	5	0	3	4	4	3
158	61	Control	(29,34]	Secondary	No	No	[0,3]	Yes	Yes	No	0	3	3	0	0	0	4	4	5	5	0	5	3	5	5	5	5	4	5	4
159	61	Control	(24,29]	After college or university	Yes	Yes	[0,3]	Yes	Yes	No	0	0	0	0	5	5	0	3	3	5	4	5	3	5	3	5	5	4	5	3
160	61	Control	(29,34]	Secondary	No	No	[0,3]	No	Yes	Yes	4	1	3	1	4	4	1	3	4	1	4	4	2	5	5	5	5	4	4	4
161	62	Intervention	(24,29]	Secondary	No	No	(3,6]	Yes	No	Yes	0	4	0	0	3	0	0	3	3	4	2	4	3	1	3	4	4	3	4	2
162	62	Intervention	(29,34]	Secondary	No	No	[0,3]	Yes	Yes	No	1	0	0	0	3	5	0	0	0	5	5	5	4	5	5	5	5	5	5	5
163	62	Intervention	(29,34]	Secondary	No	No	[0,3]	Yes	Yes	No	0	0	0	0	0	4	0	0	0	5	5	5	4	5	5	4	4	5	5	5
164	62	Intervention	[0,20]	Secondary	No	Yes	(3,6]	Yes	Yes	No	1	1	0	1	1	1	1	1	NA	3	4	4	1	4	4	4	4	3	3	3
165	63	Control	(24,29]	After college or university	No	No	[0,3]	Yes	Yes	Yes	4	1	1	1	4	1	1	3	1	1	1	3	1	4	4	4	5	3	4	4
166	63	Control	(24,29]	Secondary	No	No	(3,6]	Yes	Yes	No	0	0	0	0	0	3	0	5	5	3	3	5	0	5	4	0	0	4	4	4
167	63	Control	(24,29]	College or University	No	No	[0,3]	Yes	No	No	1	1	1	1	4	1	4	1	1	4	4	4	1	5	1	3	1	1	1	1
168	63	Control	(24,29]	College or University	No	No	[0,3]	No	Yes	No	0	0	0	0	0	0	0	0	0	4	0	0	0	5	5	5	5	5	5	5
169	64	Intervention	(29,34]	College or University	Yes	No	[0,3]	Yes	Yes	No	0	0	4	5	4	NA	3	4	5	5	4	5	5	5	4	5	5	4	4	4
170	64	Intervention	(24,29]	Secondary	No	No	[0,3]	Yes	Yes	No	4	5	0	0	4	0	0	5	5	4	0	4	0	3	4	4	4	4	5	4
171	64	Intervention	(34,39]	College or University	No	No	(3,6]	Yes	Yes	No	1	1	0	0	2	1	1	4	1	1	4	3	1	4	4	4	4	3	4	5
172	64	Intervention	(29,34]	College or University	No	No	(3,6]	No	Yes	No	1	1	0	0	2	4	1	4	1	4	1	4	1	4	4	4	4	4	4	4
173	65	Control	(20,24]	Secondary	No	No	[0,3]	Yes	No	No	3	1	1	1	4	2	4	4	NA	1	2	4	1	4	NA	4	NA	4	4	4
174	65	Control	(20,24]	Secondary	No	No	[0,3]	Yes	Yes	No	1	1	1	1	1	1	1	1	1	4	1	1	1	4	4	4	4	4	4	4
175	65	Control	(29,34]	College or University	No	No	[0,3]	No	Yes	No	1	1	1	1	1	1	1	1	1	4	1	1	1	4	4	NA	3	4	4	3
176	65	Control	(29,34]	Secondary	No	No	(3,6]	Yes	Yes	Yes	5	5	4	5	0	0	0	4	0	0	0	0	0	3	3	3	2	5	5	3
177	66	Intervention	(24,29]	Secondary	No	Yes	[0,3]	No	Yes	No	0	0	0	0	0	0	0	4	4	4	3	5	0	5	5	5	5	5	5	4
178	66	Intervention	(20,24]	College or University	No	Yes	[0,3]	Yes	Yes	Yes	1	4	0	0	0	0	2	1	1	2	3	3	2	5	5	5	5	5	5	4
179	66	Intervention	(24,29]	College or University	Yes	Yes	[0,3]	Yes	Yes	No	0	0	0	0	0	0	3	2	2	3	4	5	1	5	4	3	3	4	5	5
180	66	Intervention	(24,29]	College or University	No	No	(3,6]	Yes	Yes	Yes	0	0	0	0	0	0	0	4	4	1	0	1	0	5	5	4	4	4	5	5
181	67	Intervention	[0,20]	Secondary	No	Yes	[0,3]	Yes	Yes	No	0	0	0	0	0	0	0	0	0	4	0	4	4	5	4	4	4	5	5	4
182	68	Control	(29,34]	Secondary	No	Yes	(3,6]	No	Yes	No	1	3	1	1	3	1	3	4	4	4	4	3	1	5	4	5	4	5	5	5
183	68	Control	(29,34]	College or University	No	No	[0,3]	Yes	Yes	No	4	0	0	0	0	1	5	0	0	5	3	5	0	5	5	5	5	4	5	4
184	69	Intervention	(29,34]	College or University	No	No	[0,3]	Yes	Yes	No	0	2	0	0	5	0	0	0	4	0	0	0	0	4	3	4	5	4	4	4
185	69	Intervention	(29,34]	College or University	No	No	[0,3]	Yes	Yes	No	0	4	0	0	0	0	0	0	0	0	0	0	0	1	5	1	4	5	5	4
186	69	Intervention	(24,29]	College or University	No	No	(3,6]	Yes	Yes	No	1	4	1	1	1	1	1	3	2	4	4	4	1	3	4	1	1	3	3	3
187	70	Control	(29,34]	College or University	No	No	[0,3]	Yes	Yes	No	0	0	0	0	2	0	4	3	3	4	5	5	5	4	4	4	4	5	4	4
188	70	Control	(20,24]	College or University	No	Yes	[0,3]	Yes	Yes	No	3	0	0	0	0	0	0	3	4	4	5	3	0	4	4	4	4	4	4	4
189	70	Control	(24,29]	College or University	No	No	[0,3]	Yes	Yes	No	0	0	0	0	3	2	0	5	3	5	4	5	3	5	NA	5	5	5	5	5
190	70	Control	(34,39]	Secondary	No	No	[0,3]	Yes	Yes	No	3	0	0	0	0	0	0	0	0	0	0	0	0	5	5	4	5	5	5	5
191	71	Intervention	(24,29]	College or University	No	No	(6,10]	Yes	Yes	No	0	1	1	0	0	0	3	0	0	0	0	0	2	5	5	5	5	4	4	4
192	71	Intervention	(24,29]	College or University	No	No	[0,3]	Yes	Yes	No	3	3	1	1	1	4	4	1	1	4	1	3	1	5	5	5	4	4	4	5
193	71	Intervention	(29,34]	Secondary	No	No	[0,3]	Yes	Yes	No	5	0	0	0	3	5	0	4	5	5	4	3	0	4	4	5	4	5	5	5
194	71	Intervention	(29,34]	Secondary	No	Yes	[0,3]	Yes	Yes	No	3	1	1	1	2	1	1	2	3	4	4	4	1	5	5	5	5	4	5	5
195	72	Control	(29,34]	College or University	Yes	No	(3,6]	Yes	Yes	No	0	0	0	0	0	0	0	0	0	2	1	2	0	5	4	4	5	4	5	4
196	72	Control	(24,29]	College or University	No	No	[0,3]	Yes	Yes	Yes	0	0	0	0	5	4	0	4	5	5	3	5	0	4	3	4	4	4	4	4
197	72	Control	(20,24]	College or University	No	Yes	[0,3]	Yes	Yes	No	3	1	1	1	1	1	3	4	4	4	4	4	4	5	5	2	4	4	4	4
198	72	Control	(24,29]	College or University	No	No	(3,6]	Yes	Yes	No	2	2	5	0	3	0	0	3	3	5	3	5	3	4	4	4	4	3	4	4
199	73	Control	(20,24]	College or University	No	Yes	[0,3]	Yes	Yes	No	4	4	1	1	1	1	4	4	1	1	4	4	4	5	4	4	1	4	4	4
200	73	Control	(24,29]	College or University	No	No	[0,3]	Yes	Yes	No	0	0	0	0	2	2	1	5	4	3	2	2	2	5	3	5	5	5	5	5
201	73	Control	(39,100]	College or University	Yes	No	[0,3]	Yes	Yes	Yes	0	0	0	0	5	5	0	5	5	5	5	5	1	5	5	5	5	5	5	5
202	73	Control	[0,20]	College or University	Yes	Yes	[0,3]	Yes	Yes	No	1	3	1	1	3	1	1	4	3	5	4	5	3	5	5	5	5	5	5	5
203	74	Control	(20,24]	Secondary	No	No	[0,3]	Yes	No	No	4	1	1	1	1	1	1	1	1	4	1	1	1	5	5	5	5	5	5	5
204	74	Control	(29,34]	Secondary	No	No	[0,3]	Yes	No	No	5	5	5	3	2	5	0	5	5	4	5	4	0	5	5	5	5	5	5	5
205	75	Intervention	(20,24]	College or University	No	Yes	[0,3]	Yes	Yes	No	0	3	3	1	0	0	3	4	5	5	5	5	0	1	3	4	4	4	4	4
206	75	Intervention	(24,29]	College or University	No	Yes	[0,3]	Yes	Yes	No	0	3	1	1	1	1	4	0	0	3	4	5	3	5	5	5	3	4	4	4
207	75	Intervention	(24,29]	College or University	Yes	Yes	[0,3]	Yes	Yes	No	1	0	0	0	1	1	3	0	0	1	1	1	4	4	5	4	4	4	4	4
208	75	Intervention	(24,29]	Secondary	No	No	(3,6]	Yes	Yes	No	0	0	0	0	0	0	0	0	0	5	0	0	0	5	5	5	5	4	5	5
209	76	Intervention	(20,24]	Secondary	No	Yes	(3,6]	Yes	Yes	No	0	0	0	0	0	1	0	0	0	5	4	5	5	1	4	4	1	5	5	4
210	76	Intervention	(24,29]	College or University	No	No	[0,3]	Yes	Yes	No	0	0	0	0	0	3	3	4	5	5	5	5	3	4	5	4	5	4	3	4
211	76	Intervention	(24,29]	College or University	No	No	[0,3]	Yes	Yes	No	0	0	0	0	0	0	0	0	0	0	3	4	3	5	5	5	5	5	5	5
212	76	Intervention	(20,24]	College or University	Yes	No	[0,3]	Yes	Yes	No	0	0	0	0	0	0	0	3	3	2	3	3	2	5	4	5	5	5	5	3
213	77	Intervention	(20,24]	Secondary	No	No	[0,3]	Yes	Yes	No	0	0	0	0	3	0	0	0	0	5	0	4	0	5	5	4	4	5	5	3
214	77	Intervention	(24,29]	Secondary	No	No	(3,6]	Yes	Yes	No	0	3	0	0	0	0	0	0	0	4	3	0	0	4	4	4	4	5	5	3
215	77	Intervention	(20,24]	Secondary	No	Yes	(3,6]	No	No	No	4	4	0	0	0	0	0	0	0	0	5	4	0	5	5	5	5	5	5	5
216	77	Intervention	(34,39]	Secondary	No	No	[0,3]	Yes	Yes	Yes	0	0	0	0	0	0	0	5	5	5	0	0	0	5	5	5	4	4	5	5
217	79	Control	(20,24]	Secondary	No	Yes	[0,3]	Yes	Yes	No	0	0	0	0	0	4	0	0	0	0	0	3	0	5	5	5	5	5	5	5
218	79	Control	(29,34]	Secondary	No	No	[0,3]	Yes	Yes	No	0	4	0	0	3	0	0	4	5	5	4	5	2	4	3	4	1	4	4	3
219	79	Control	(29,34]	College or University	No	No	[0,3]	Yes	Yes	No	3	4	1	1	4	4	4	4	1	5	4	4	1	5	5	4	5	5	5	4
220	79	Control	(29,34]	Secondary	No	No	[0,3]	Yes	Yes	No	3	2	0	0	0	0	0	3	0	4	0	4	0	5	4	4	4	5	5	4
221	80	Control	[0,20]	Secondary	Yes	Yes	[0,3]	Yes	No	No	0	0	0	0	0	0	0	2	3	1	1	4	3	3	5	4	5	4	5	4
222	81	Intervention	(24,29]	College or University	Yes	Yes	[0,3]	Yes	Yes	No	NA	NA	NA	NA	NA	NA	NA	NA	NA	NA	NA	NA	NA	NA	NA	NA	NA	NA	NA	NA
223	81	Intervention	(29,34]	College or University	No	No	[0,3]	Yes	Yes	Yes	0	0	0	0	4	3	0	3	3	2	5	5	0	5	5	4	4	5	5	5
224	81	Intervention	(29,34]	College or University	No	No	[0,3]	Yes	Yes	No	0	0	0	0	0	0	0	0	3	5	0	5	0	5	5	5	5	5	5	5
225	81	Intervention	(24,29]	Secondary	No	No	(3,6]	Yes	Yes	No	1	3	1	1	4	1	1	4	4	4	3	3	1	4	4	4	4	4	4	5
226	82	Intervention	(24,29]	Secondary	No	No	[0,3]	Yes	Yes	No	0	0	0	0	0	0	2	3	0	0	3	3	3	3	3	5	4	4	4	3
227	82	Intervention	(20,24]	Secondary	No	Yes	[0,3]	Yes	Yes	No	0	4	4	0	4	0	0	4	4	4	5	5	4	5	5	0	0	5	5	5
228	82	Intervention	(29,34]	College or University	No	No	[0,3]	Yes	Yes	Yes	4	4	1	1	4	4	4	4	1	4	1	4	3	5	4	5	5	5	4	5
229	82	Intervention	(29,34]	College or University	Yes	No	[0,3]	Yes	No	No	1	3	1	1	1	1	4	4	4	4	2	4	4	4	3	3	4	4	4	4
230	83	Control	[0,20]	Secondary	No	Yes	[0,3]	Yes	Yes	No	1	1	1	1	1	1	1	4	4	3	4	4	3	5	4	5	4	4	5	4
231	83	Control	(24,29]	Secondary	No	No	(3,6]	No	No	No	3	1	0	0	1	1	0	0	0	4	4	5	4	5	5	4	5	5	5	5
232	83	Control	(29,34]	College or University	Yes	No	[0,3]	Yes	Yes	No	0	0	0	0	0	0	3	2	2	0	3	5	5	5	2	4	4	1	0	2
233	83	Control	(29,34]	College or University	No	No	(3,6]	Yes	Yes	No	5	5	1	1	3	1	3	1	3	4	5	5	1	5	4	4	4	4	5	5
234	84	Control	(20,24]	Secondary	No	No	[0,3]	Yes	No	No	3	5	1	1	5	1	1	4	1	4	3	5	3	4	4	4	4	4	4	5
235	84	Control	(20,24]	Secondary	No	Yes	[0,3]	Yes	Yes	No	0	0	0	0	0	5	0	5	5	5	5	4	0	4	0	2	0	0	0	0
236	84	Control	(20,24]	College or University	No	Yes	[0,3]	Yes	Yes	No	0	1	0	0	0	0	1	2	2	5	5	5	3	0	5	2	2	3	NA	3
237	85	Control	(29,34]	College or University	No	No	[0,3]	Yes	Yes	No	0	0	0	0	0	0	0	0	0	4	5	5	0	5	5	5	4	5	5	5
238	85	Control	(34,39]	Secondary	No	No	[0,3]	No	No	No	0	0	0	0	0	0	0	0	0	3	2	2	0	5	5	5	5	5	5	4
239	85	Control	(24,29]	After college or university	Yes	No	(6,10]	Yes	Yes	No	4	3	0	0	1	3	3	3	3	5	5	5	4	5	4	5	3	1	4	1
240	85	Control	(20,24]	College or University	No	Yes	[0,3]	Yes	Yes	No	0	0	3	0	4	0	0	3	5	5	4	5	0	4	5	3	0	5	5	5
241	86	Intervention	(24,29]	College or University	No	No	[0,3]	Yes	Yes	Yes	0	3	0	0	0	0	0	3	3	5	3	4	3	5	3	3	3	4	4	4
242	86	Intervention	(24,29]	Secondary	No	No	(3,6]	Yes	No	No	0	5	0	0	0	0	0	0	0	5	5	5	3	4	4	1	1	4	4	4
243	86	Intervention	(24,29]	Secondary	No	No	[0,3]	Yes	No	No	1	3	1	1	1	1	1	1	1	1	1	1	0	5	4	4	4	4	4	5
244	86	Intervention	(34,39]	Secondary	No	Yes	(3,6]	Yes	Yes	Yes	0	0	0	0	0	0	0	0	0	0	0	5	3	5	0	5	5	5	5	5
245	87	Intervention	(24,29]	College or University	No	No	(3,6]	Yes	Yes	No	3	3	0	0	0	3	5	3	0	0	3	5	5	5	5	5	5	5	5	5
246	87	Intervention	(20,24]	College or University	No	No	[0,3]	Yes	Yes	No	0	2	0	0	0	3	0	5	5	5	5	4	0	5	4	4	4	5	4	4
247	87	Intervention	(20,24]	College or University	No	No	[0,3]	Yes	Yes	No	0	0	0	0	0	0	3	0	0	5	0	4	3	5	5	5	5	5	5	4
248	87	Intervention	(24,29]	Secondary	No	No	[0,3]	Yes	Yes	No	0	0	0	0	0	0	0	0	0	0	1	5	1	5	5	4	4	5	5	5
249	88	Control	(20,24]	Secondary	No	Yes	(3,6]	Yes	Yes	No	2	0	0	0	4	4	0	0	4	5	5	5	5	3	5	5	5	5	5	5
250	88	Control	(20,24]	College or University	No	Yes	(6,10]	Yes	Yes	No	0	0	0	0	0	0	0	0	0	0	0	0	2	5	5	4	4	4	3	4
251	88	Control	(34,39]	Primary	Yes	No	(3,6]	Yes	Yes	No	4	4	0	0	3	0	4	0	0	0	4	4	0	5	4	2	2	4	5	4
252	88	Control	[0,20]	College or University	No	Yes	(3,6]	Yes	Yes	No	0	0	0	0	0	0	0	NA	3	3	1	3	0	5	4	4	4	4	3	3
253	89	Intervention	(24,29]	Secondary	No	No	(3,6]	Yes	Yes	No	3	5	2	0	0	5	0	5	5	5	0	5	3	5	5	5	5	NA	3	5
254	89	Intervention	(20,24]	Secondary	No	No	[0,3]	Yes	Yes	No	4	0	0	0	0	0	0	0	0	0	3	4	0	5	5	5	5	5	5	5
255	89	Intervention	[0,20]	Secondary	No	Yes	[0,3]	Yes	Yes	No	1	1	1	1	1	1	1	3	3	4	1	4	4	4	4	1	1	1	1	3
256	89	Intervention	(34,39]	College or University	No	Yes	(3,6]	Yes	Yes	No	0	4	0	0	0	0	0	0	0	5	0	4	0	5	5	5	5	5	5	5
257	90	Intervention	(24,29]	Secondary	No	No	(3,6]	Yes	Yes	No	1	1	1	1	5	5	5	5	1	5	5	5	1	5	1	4	4	1	1	1
258	90	Intervention	(29,34]	College or University	No	No	[0,3]	Yes	Yes	Yes	5	3	0	0	0	4	0	4	4	5	5	5	4	5	3	2	3	4	3	4
259	90	Intervention	(29,34]	After college or university	Yes	Yes	(6,10]	Yes	Yes	No	0	0	0	0	3	1	0	4	4	4	1	5	4	5	4	4	5	4	4	3
260	90	Intervention	(24,29]	College or University	No	No	[0,3]	Yes	No	No	1	1	1	0	1	1	1	1	1	4	1	3	1	4	4	4	4	4	4	5
261	91	Control	(29,34]	College or University	No	No	[0,3]	Yes	Yes	No	0	0	0	0	0	0	0	3	0	4	0	0	0	5	0	0	0	3	3	0
262	92	Intervention	(24,29]	Secondary	No	No	[0,3]	Yes	Yes	No	0	5	3	0	5	5	0	5	5	5	5	5	0	4	5	5	0	3	5	4
263	92	Intervention	(20,24]	College or University	Yes	Yes	(6,10]	Yes	Yes	No	3	3	0	0	4	0	0	0	0	4	4	5	0	5	3	NA	NA	3	0	2
264	92	Intervention	(20,24]	Secondary	No	Yes	[0,3]	NA	Yes	Yes	0	3	4	5	3	0	0	4	5	5	0	5	5	3	4	4	5	4	4	4
265	92	Intervention	(24,29]	Secondary	No	No	(3,6]	Yes	Yes	No	1	3	4	3	4	1	1	4	4	4	1	2	1	4	4	1	4	4	4	5
266	93	Control	(24,29]	Secondary	No	No	[0,3]	Yes	No	Yes	1	3	1	1	3	1	1	4	1	5	3	1	4	5	5	5	4	5	5	5
267	93	Control	(29,34]	Secondary	No	No	(3,6]	Yes	Yes	Yes	1	4	0	3	5	4	0	4	1	5	5	5	4	4	0	0	1	4	3	0
268	93	Control	[0,20]	Secondary	No	Yes	[0,3]	Yes	Yes	Yes	1	1	1	1	1	1	1	1	1	4	4	4	1	3	4	1	4	4	4	3
269	93	Control	(29,34]	Secondary	No	No	[0,3]	Yes	Yes	No	0	0	0	0	0	0	0	0	0	0	0	4	0	5	5	5	5	5	5	5
270	95	Control	(24,29]	Secondary	No	No	[0,3]	Yes	Yes	No	1	1	1	1	1	1	1	1	1	4	5	4	1	5	4	4	4	4	4	3
271	95	Control	(24,29]	Secondary	Yes	No	[0,3]	Yes	Yes	No	0	5	0	0	0	0	0	2	0	5	0	5	4	0	5	4	5	4	5	4
272	95	Control	(20,24]	Secondary	No	No	(3,6]	Yes	Yes	No	0	0	0	0	0	0	0	0	0	1	1	4	0	5	3	3	3	4	4	3
273	95	Control	(29,34]	Secondary	No	No	[0,3]	Yes	Yes	No	0	0	0	0	0	0	0	0	3	0	0	5	0	5	5	5	3	5	5	5
274	96	Control	(24,29]	College or University	No	No	(3,6]	Yes	Yes	No	1	1	1	1	1	4	1	1	4	1	1	4	4	5	5	5	5	5	5	5
275	96	Control	(24,29]	College or University	No	No	[0,3]	Yes	Yes	No	3	4	0	3	4	4	5	5	5	4	5	3	3	5	5	5	5	5	5	4
276	96	Control	(24,29]	Secondary	No	Yes	(3,6]	Yes	Yes	No	0	0	0	0	4	0	0	0	0	0	0	5	4	5	5	5	5	5	5	5
277	96	Control	[0,20]	Secondary	No	Yes	(3,6]	Yes	Yes	No	0	3	0	0	0	0	0	4	4	5	5	4	3	5	5	4	1	5	5	5
278	97	Control	(29,34]	Secondary	No	No	(3,6]	Yes	Yes	Yes	0	3	0	0	4	0	0	0	0	0	0	0	0	5	5	1	1	5	5	5
279	97	Control	(24,29]	Secondary	No	No	[0,3]	Yes	Yes	Yes	0	0	0	0	0	0	0	4	0	0	4	5	0	5	5	5	1	5	5	5
280	97	Control	(34,39]	College or University	No	No	[0,3]	Yes	Yes	No	1	4	1	1	4	1	1	4	4	4	4	4	1	5	5	4	4	4	4	5
281	97	Control	(24,29]	Secondary	No	No	[0,3]	Yes	Yes	No	4	4	0	0	4	1	1	5	1	4	1	4	1	5	4	1	5	4	4	2
282	98	Intervention	(24,29]	College or University	No	Yes	[0,3]	Yes	Yes	Yes	1	0	0	0	0	0	2	3	3	5	0	5	4	5	5	4	4	5	5	4
283	98	Intervention	(24,29]	College or University	No	No	[0,3]	No	No	Yes	0	0	4	4	4	4	0	4	5	5	5	5	0	5	5	5	4	4	4	4
284	98	Intervention	(39,100]	Secondary	No	No	[0,3]	Yes	Yes	Yes	3	3	1	1	1	4	1	5	4	4	1	4	2	4	4	4	4	4	4	5
285	98	Intervention	(34,39]	College or University	No	No	[0,3]	Yes	Yes	No	0	0	0	0	0	0	0	4	0	0	0	4	0	5	5	5	5	5	5	5
286	99	Intervention	[0,20]	Secondary	No	Yes	[0,3]	Yes	Yes	Yes	5	2	0	0	3	4	0	5	5	4	5	5	5	5	5	5	5	5	5	5
287	99	Intervention	[0,20]	Secondary	No	Yes	[0,3]	Yes	Yes	No	3	4	0	0	5	4	1	5	5	5	5	5	0	5	5	5	4	4	4	4
288	99	Intervention	(29,34]	College or University	No	No	[0,3]	Yes	Yes	No	2	3	0	0	NA	0	0	5	5	5	4	5	0	5	5	0	0	4	5	5
289	99	Intervention	(24,29]	College or University	No	NA	(3,6]	Yes	Yes	No	3	3	NA	0	0	0	5	4	4	4	5	3	0	5	5	4	4	4	4	3
290	100	Intervention	(29,34]	Secondary	No	No	(3,6]	Yes	Yes	No	0	0	0	5	5	0	0	5	5	0	1	0	2	5	5	4	NA	4	4	3
291	100	Intervention	(29,34]	Secondary	No	No	(6,10]	Yes	Yes	No	0	0	0	0	0	0	0	2	2	1	5	5	0	5	5	5	5	5	5	5
292	100	Intervention	(20,24]	Secondary	No	Yes	(3,6]	Yes	Yes	No	4	0	0	0	0	0	0	0	3	5	4	4	5	5	5	4	5	5	5	5
293	100	Intervention	(24,29]	College or University	No	Yes	(6,10]	Yes	Yes	No	0	4	0	0	4	5	0	5	5	5	5	5	4	4	4	4	4	5	4	4
294	101	Intervention	(29,34]	Secondary	No	No	[0,3]	Yes	Yes	No	0	3	3	0	0	5	0	5	5	5	0	5	0	4	4	4	4	4	5	5
295	101	Intervention	(20,24]	College or University	Yes	Yes	[0,3]	No	Yes	No	1	1	1	1	1	1	1	1	1	4	4	4	4	4	2	1	4	1	1	2
296	101	Intervention	(29,34]	College or University	No	No	[0,3]	Yes	Yes	No	0	0	0	0	0	0	0	4	3	5	5	5	3	5	5	5	5	5	4	4
297	101	Intervention	(20,24]	College or University	Yes	Yes	[0,3]	Yes	Yes	No	0	0	0	0	0	0	0	0	5	4	5	5	0	5	0	4	4	0	0	0
298	102	Intervention	(34,39]	College or University	Yes	No	[0,3]	Yes	Yes	Yes	0	2	0	0	5	0	0	5	5	5	0	5	3	5	NA	5	4	5	5	4
299	102	Intervention	(29,34]	College or University	No	No	(6,10]	Yes	Yes	No	1	4	1	1	1	1	4	1	1	4	5	4	1	4	1	1	4	3	3	3
300	102	Intervention	(34,39]	College or University	No	No	[0,3]	Yes	Yes	No	1	3	0	0	1	1	1	1	1	1	1	3	1	4	4	4	4	4	4	4
301	102	Intervention	(20,24]	Secondary	No	Yes	[0,3]	Yes	Yes	Yes	NA	NA	NA	NA	NA	NA	NA	NA	NA	NA	NA	NA	NA	NA	NA	NA	NA	NA	NA	NA
302	103	Intervention	(24,29]	College or University	No	No	(3,6]	Yes	Yes	No	1	1	1	1	1	1	1	1	1	1	5	4	1	5	5	5	2	5	5	4
303	103	Intervention	[0,20]	Primary	No	Yes	(3,6]	Yes	Yes	No	3	1	1	1	1	1	1	1	3	5	4	3	5	4	5	4	4	4	4	5
304	103	Intervention	(24,29]	College or University	No	No	(3,6]	Yes	Yes	No	0	0	0	0	0	0	0	3	3	3	3	3	3	5	5	1	1	3	3	3
305	103	Intervention	(24,29]	Secondary	No	No	[0,3]	Yes	Yes	No	4	1	1	0	1	1	1	1	1	3	4	4	1	4	5	4	4	4	4	5
306	104	Intervention	[0,20]	College or University	Yes	Yes	[0,3]	Yes	Yes	No	0	3	1	1	4	3	1	3	0	5	1	5	3	5	4	5	5	4	4	4
307	104	Intervention	(24,29]	Secondary	No	Yes	[0,3]	Yes	Yes	No	1	1	1	1	1	1	1	4	1	1	1	4	1	4	4	5	4	4	4	4
308	104	Intervention	(34,39]	College or University	Yes	No	(3,6]	Yes	Yes	No	0	0	0	0	0	0	0	0	0	5	5	5	5	5	5	5	5	5	5	5
309	104	Intervention	(24,29]	College or University	NA	Yes	(3,6]	Yes	Yes	Yes	0	0	0	0	0	3	0	4	5	5	0	5	2	5	5	5	5	5	5	5
310	105	Control	(24,29]	College or University	No	Yes	(3,6]	Yes	Yes	No	3	1	1	1	1	1	4	NA	4	4	5	5	3	5	5	5	5	5	5	4
311	105	Control	(24,29]	Secondary	No	No	(3,6]	Yes	Yes	No	1	1	1	1	1	1	1	1	1	3	5	3	1	4	3	4	4	4	4	4
312	105	Control	(20,24]	Secondary	No	No	[0,3]	Yes	No	No	0	0	0	0	0	0	0	4	4	0	4	4	3	5	5	2	4	5	5	5
313	105	Control	(24,29]	Secondary	No	No	[0,3]	Yes	Yes	Yes	0	3	0	0	3	0	0	5	5	3	3	3	3	3	3	4	4	3	4	3
314	106	Intervention	(24,29]	After college or university	No	No	[0,3]	No	Yes	No	3	1	1	3	5	4	3	3	3	5	5	5	3	5	3	5	5	4	5	4
315	106	Intervention	(34,39]	College or University	No	No	(3,6]	Yes	No	No	0	0	0	0	3	4	0	0	0	0	0	0	0	5	5	5	5	5	5	5
316	106	Intervention	(34,39]	College or University	Yes	No	(3,6]	Yes	Yes	No	0	0	0	0	3	0	0	0	0	5	5	5	0	4	5	4	4	4	1	4
317	106	Intervention	(20,24]	Secondary	No	Yes	[0,3]	Yes	Yes	No	1	1	1	1	1	1	1	3	1	4	1	4	4	4	4	4	4	4	4	3
318	107	Control	(24,29]	College or University	No	NA	[0,3]	Yes	Yes	No	0	0	0	0	0	0	0	3	3	0	2	5	0	5	5	5	5	5	5	4
319	107	Control	[0,20]	Secondary	No	Yes	[0,3]	Yes	No	No	1	4	0	0	3	0	0	4	4	5	5	5	2	5	4	5	5	5	5	5
320	107	Control	(24,29]	College or University	No	No	[0,3]	Yes	Yes	No	0	0	0	0	0	0	0	0	4	0	4	5	3	5	5	5	5	5	5	5
321	107	Control	NA	Secondary	No	No	[0,3]	Yes	Yes	No	0	0	0	0	0	0	0	0	0	4	3	5	4	5	5	5	3	5	5	5
322	108	Control	(24,29]	College or University	No	No	[0,3]	Yes	Yes	No	5	5	0	0	3	0	4	5	5	4	0	4	0	5	5	5	5	4	5	5
323	108	Control	[0,20]	Secondary	No	Yes	[0,3]	Yes	Yes	No	0	3	0	0	3	0	0	3	4	4	5	5	3	5	4	4	4	4	4	3
324	108	Control	(20,24]	College or University	No	Yes	[0,3]	Yes	Yes	No	0	3	0	0	5	5	5	NA	5	5	5	5	0	4	5	4	5	4	5	3
325	108	Control	(20,24]	Secondary	No	Yes	[0,3]	Yes	Yes	No	4	5	3	1	4	1	4	4	3	3	3	4	1	4	3	1	4	4	4	3
326	109	Intervention	(24,29]	Secondary	No	No	[0,3]	Yes	Yes	No	1	1	1	1	4	1	1	4	3	4	1	4	1	5	5	1	4	4	5	3
327	109	Intervention	(34,39]	College or University	No	No	[0,3]	Yes	Yes	No	0	2	3	0	0	0	0	0	4	5	4	5	0	5	5	5	5	5	5	4
328	109	Intervention	(20,24]	College or University	No	Yes	[0,3]	Yes	Yes	No	0	0	0	0	0	0	0	0	0	0	3	3	0	5	5	4	4	4	4	4
329	109	Intervention	(20,24]	Secondary	No	Yes	[0,3]	Yes	Yes	No	0	0	0	0	0	4	0	4	0	5	5	5	5	5	5	5	5	5	5	5
330	110	Intervention	[0,20]	College or University	No	Yes	[0,3]	No	Yes	No	0	0	0	0	5	5	0	5	5	1	0	2	0	5	5	5	5	5	5	4
331	110	Intervention	(20,24]	College or University	No	Yes	[0,3]	Yes	Yes	No	0	0	2	4	4	5	0	4	0	4	5	5	0	5	5	5	5	4	4	5
332	110	Intervention	(24,29]	Secondary	No	No	(3,6]	Yes	Yes	No	0	0	0	0	5	0	0	5	5	5	5	5	0	5	5	5	5	5	5	5
333	110	Intervention	(20,24]	College or University	No	Yes	[0,3]	Yes	Yes	No	1	1	1	1	1	1	1	1	1	3	1	3	1	4	4	4	4	4	4	4
334	111	Control	(29,34]	College or University	No	Yes	[0,3]	No	Yes	No	5	1	1	3	1	1	1	1	5	3	2	5	1	5	5	5	5	5	5	5
335	111	Control	(24,29]	Secondary	No	No	[0,3]	Yes	Yes	No	5	1	1	1	3	3	1	1	1	1	1	4	5	4	4	5	5	5	5	4
336	111	Control	(34,39]	Secondary	No	No	[0,3]	No	No	No	5	4	4	0	4	5	0	5	5	4	4	5	3	5	4	4	4	4	4	4
337	111	Control	(20,24]	College or University	Yes	Yes	[0,3]	Yes	Yes	No	0	0	0	0	0	3	0	0	0	0	0	0	0	5	NA	5	5	5	5	5
338	112	Control	[0,20]	College or University	No	Yes	(6,10]	Yes	Yes	Yes	0	4	0	0	5	5	0	5	5	5	0	5	0	5	3	5	3	4	4	3
339	112	Control	(24,29]	Secondary	No	No	[0,3]	Yes	Yes	No	1	1	1	1	4	4	1	3	4	4	4	4	5	5	5	5	4	4	4	5
340	112	Control	(20,24]	College or University	No	No	[0,3]	No	Yes	No	1	1	1	1	3	4	1	1	4	4	4	4	4	4	3	4	4	1	1	1
341	112	Control	(29,34]	College or University	Yes	No	[0,3]	Yes	Yes	No	0	0	0	0	3	0	0	0	0	5	0	5	0	3	4	3	2	5	4	4
342	113	Control	(24,29]	Secondary	Yes	Yes	[0,3]	Yes	Yes	No	0	3	0	0	0	0	0	0	0	0	3	4	0	0	3	1	1	5	5	5
343	113	Control	(39,100]	After college or university	Yes	No	[0,3]	Yes	Yes	No	3	1	0	1	4	4	1	4	4	1	4	4	3	4	4	4	5	5	4	5
344	113	Control	(24,29]	Secondary	No	No	[0,3]	Yes	Yes	No	1	1	0	0	1	1	1	3	1	5	4	5	1	4	4	1	1	4	4	4
345	114	Intervention	(39,100]	Primary	No	No	[0,3]	Yes	Yes	Yes	0	0	0	0	2	0	0	0	0	2	5	2	0	5	5	5	5	5	5	4
346	114	Intervention	(24,29]	College or University	No	No	[0,3]	Yes	Yes	No	0	0	0	0	1	0	0	1	5	4	4	4	0	5	5	5	5	4	5	5
347	114	Intervention	(29,34]	After college or university	No	No	(3,6]	NA	Yes	Yes	0	0	0	0	0	0	0	0	NA	0	0	4	0	1	5	5	0	0	0	0
348	114	Intervention	(29,34]	College or University	Yes	No	[0,3]	Yes	Yes	Yes	5	3	0	3	5	3	3	5	5	5	0	5	0	5	4	4	4	4	4	4
349	115	Intervention	(24,29]	Secondary	No	No	[0,3]	Yes	No	No	1	4	1	1	4	1	1	4	3	4	4	4	1	5	4	5	5	5	5	5
350	115	Intervention	NA	College or University	No	No	(3,6]	Yes	Yes	No	0	0	0	0	5	0	0	4	0	5	5	5	0	5	5	3	3	5	5	5
351	115	Intervention	(20,24]	Secondary	No	No	(6,10]	Yes	Yes	No	0	0	0	0	0	0	0	5	5	5	4	5	0	4	4	0	4	5	4	4
352	115	Intervention	(24,29]	Secondary	No	No	[0,3]	Yes	Yes	No	1	1	1	1	3	1	1	3	1	4	3	4	4	5	5	4	5	4	4	5
353	117	Intervention	(39,100]	Secondary	No	No	[0,3]	Yes	No	No	4	3	0	0	0	3	0	4	4	5	4	4	0	5	5	1	1	5	5	5
354	117	Intervention	(20,24]	College or University	No	No	[0,3]	Yes	Yes	No	0	0	0	0	3	5	0	5	5	0	0	0	0	4	5	5	5	4	5	5
355	117	Intervention	(20,24]	Secondary	No	Yes	[0,3]	No	No	No	0	5	0	0	0	0	0	5	0	5	0	5	0	5	5	5	5	5	5	5
356	117	Intervention	[0,20]	Secondary	No	Yes	[0,3]	NA	Yes	Yes	0	0	0	0	0	3	0	5	5	5	0	3	0	4	5	5	5	5	5	4
357	118	Control	(29,34]	College or University	No	No	(3,6]	Yes	Yes	No	0	0	0	0	4	3	0	2	4	5	5	5	0	2	5	5	5	5	5	3
358	118	Control	[0,20]	Secondary	Yes	Yes	[0,3]	Yes	Yes	No	0	0	0	3	NA	5	0	5	5	3	5	5	0	5	5	5	5	4	4	4
359	118	Control	(29,34]	College or University	No	Yes	(3,6]	Yes	Yes	No	0	1	0	0	0	0	0	0	0	4	0	4	0	4	4	4	4	4	4	4
360	118	Control	(29,34]	Secondary	No	No	[0,3]	No	Yes	No	1	3	3	0	4	1	1	4	1	4	4	5	2	4	4	4	4	5	4	5
361	119	Control	(20,24]	Secondary	No	No	[0,3]	Yes	Yes	No	1	1	1	1	1	1	1	4	4	3	1	1	1	4	4	4	4	4	4	4
362	119	Control	(29,34]	Secondary	No	No	(3,6]	Yes	No	Yes	3	3	1	1	1	1	1	5	3	4	4	4	3	4	4	1	1	3	3	3
363	119	Control	(20,24]	Secondary	No	No	(3,6]	Yes	No	No	1	3	1	1	1	4	1	4	1	4	4	4	1	4	4	4	4	4	4	5
364	119	Control	[0,20]	Secondary	No	Yes	[0,3]	Yes	Yes	No	1	1	1	1	4	4	1	3	1	1	1	1	1	4	3	4	4	4	4	4
365	120	Control	(24,29]	Secondary	No	No	[0,3]	No	Yes	Yes	1	1	1	1	1	1	1	3	4	4	4	4	1	4	4	3	4	3	4	4
366	120	Control	[0,20]	Secondary	No	Yes	[0,3]	Yes	Yes	No	0	0	0	0	0	4	0	4	4	1	4	5	5	5	NA	5	5	5	5	5
367	120	Control	(24,29]	Secondary	NA	Yes	[0,3]	Yes	Yes	No	3	5	0	0	3	3	0	5	5	4	5	5	0	5	1	5	5	5	5	5
368	120	Control	(24,29]	Secondary	No	No	[0,3]	Yes	Yes	No	3	5	0	0	0	0	0	5	5	5	5	5	5	4	0	4	4	4	5	4
369	121	Intervention	(24,29]	College or University	No	No	[0,3]	Yes	Yes	No	4	4	3	3	2	2	5	2	2	0	2	5	5	5	5	2	2	5	4	3
370	121	Intervention	(24,29]	Secondary	No	No	[0,3]	No	No	No	0	3	0	0	0	0	0	0	0	5	3	5	4	5	5	5	2	5	5	5
371	121	Intervention	(29,34]	College or University	Yes	No	(3,6]	Yes	Yes	No	0	0	0	0	0	0	0	5	0	5	4	0	0	5	5	3	5	5	5	5
372	121	Intervention	(29,34]	Secondary	No	No	[0,3]	Yes	Yes	No	0	4	0	5	4	0	0	0	5	5	0	5	5	4	0	4	4	4	4	3
373	122	Control	(24,29]	Secondary	No	No	[0,3]	No	No	No	0	0	0	0	0	0	0	3	3	0	0	2	0	5	5	5	5	5	5	5
374	122	Control	(24,29]	College or University	Yes	Yes	[0,3]	Yes	Yes	No	0	0	0	0	0	0	0	4	4	4	4	5	0	5	5	5	5	5	5	5
375	122	Control	(24,29]	College or University	Yes	No	[0,3]	Yes	No	No	1	1	1	1	3	1	1	1	1	3	3	3	1	5	5	1	4	5	5	5
376	122	Control	(29,34]	Secondary	No	No	[0,3]	Yes	Yes	No	0	0	0	0	3	4	0	0	0	0	0	5	0	5	5	2	5	5	5	5
377	123	Intervention	[0,20]	Secondary	No	Yes	[0,3]	Yes	No	No	0	0	0	0	0	0	0	0	0	0	2	2	0	4	5	5	5	5	5	4
378	123	Intervention	(34,39]	Secondary	No	No	[0,3]	Yes	Yes	No	0	0	0	0	1	2	0	0	0	4	5	5	5	5	5	5	5	5	5	5
379	123	Intervention	(20,24]	Secondary	No	No	[0,3]	Yes	Yes	No	3	3	0	0	0	4	0	4	0	5	5	5	0	5	5	5	4	5	5	5
380	123	Intervention	[0,20]	Secondary	No	Yes	[0,3]	Yes	Yes	No	0	0	0	0	0	0	0	0	NA	3	0	3	0	4	5	5	4	3	4	4
381	124	Intervention	[0,20]	Secondary	No	No	[0,3]	Yes	Yes	No	1	1	1	1	1	1	1	1	1	4	4	4	4	4	4	4	1	4	4	3
382	124	Intervention	(24,29]	College or University	No	No	[0,3]	Yes	Yes	Yes	5	3	3	1	4	4	1	4	4	5	5	5	1	5	4	1	5	1	1	3
383	124	Intervention	(20,24]	Secondary	No	Yes	[0,3]	Yes	No	No	3	5	2	0	0	0	0	4	0	0	0	4	1	5	5	5	5	5	5	5
384	124	Intervention	(34,39]	College or University	No	No	[0,3]	Yes	No	No	1	5	3	3	5	1	5	4	5	5	3	3	1	5	5	5	5	5	5	5
385	125	Control	(20,24]	College or University	No	Yes	[0,3]	Yes	Yes	No	1	1	1	1	1	1	1	1	1	4	1	4	5	5	5	3	4	5	5	5
386	125	Control	(29,34]	College or University	Yes	No	[0,3]	Yes	Yes	Yes	0	0	0	0	0	0	3	4	4	0	3	4	0	5	4	4	4	4	4	5
387	125	Control	(29,34]	College or University	No	Yes	[0,3]	Yes	No	No	0	0	0	0	0	0	0	4	4	4	4	5	0	5	3	0	0	4	5	3
388	125	Control	(24,29]	Secondary	No	No	[0,3]	Yes	Yes	No	0	3	0	0	1	0	0	0	3	3	0	3	0	3	4	4	4	5	4	4
389	126	Control	(29,34]	College or University	No	No	(3,6]	No	Yes	No	1	3	1	1	1	1	1	4	1	4	1	4	3	4	4	4	4	4	4	4
390	126	Control	(24,29]	Secondary	No	No	(3,6]	Yes	Yes	No	1	4	1	1	3	1	1	3	3	4	4	4	2	4	5	5	5	4	4	5
391	127	Intervention	(24,29]	Secondary	No	No	(3,6]	Yes	Yes	Yes	0	3	0	0	5	4	0	3	3	4	5	5	2	5	5	5	3	4	5	3
392	127	Intervention	(20,24]	Secondary	No	No	(3,6]	Yes	Yes	No	0	0	0	0	0	3	0	0	0	0	0	0	0	5	5	5	3	5	5	5
393	127	Intervention	(24,29]	College or University	No	No	[0,3]	Yes	Yes	No	0	4	0	0	3	4	0	3	0	0	0	5	3	5	5	5	5	5	5	5
394	127	Intervention	(29,34]	College or University	No	No	[0,3]	Yes	Yes	No	1	1	1	0	0	4	1	4	4	4	4	4	4	4	4	3	4	4	4	5
395	128	Intervention	(24,29]	College or University	No	No	(3,6]	Yes	Yes	No	4	3	1	1	3	5	1	4	1	5	3	4	1	4	4	4	2	4	4	4
396	128	Intervention	(29,34]	College or University	No	No	(3,6]	Yes	Yes	Yes	0	3	0	0	0	0	0	0	0	0	0	0	0	5	5	5	5	4	5	4
397	128	Intervention	[0,20]	Secondary	No	No	(3,6]	Yes	Yes	No	0	0	0	0	0	0	0	0	0	0	0	0	5	5	5	5	5	5	5	5
398	128	Intervention	[0,20]	Secondary	No	Yes	[0,3]	No	Yes	No	1	1	1	1	4	3	1	1	1	1	4	1	1	4	5	5	5	3	4	3
399	129	Control	(29,34]	Secondary	No	No	(3,6]	Yes	Yes	Yes	3	3	1	1	3	1	3	3	3	4	4	4	4	5	5	5	4	4	4	5
400	129	Control	(24,29]	Secondary	No	No	[0,3]	Yes	Yes	No	0	3	5	0	0	3	0	1	0	NA	4	5	0	5	5	5	5	5	5	5
401	129	Control	(29,34]	Secondary	No	No	[0,3]	Yes	No	No	0	3	0	0	3	0	0	3	0	5	4	5	0	4	4	4	4	4	4	4
402	129	Control	(29,34]	Secondary	No	No	(3,6]	Yes	Yes	Yes	4	3	1	1	4	5	1	5	4	5	5	5	1	5	5	5	5	4	4	4
403	130	Intervention	(39,100]	Secondary	No	No	(3,6]	Yes	No	Yes	0	0	0	3	0	5	0	3	0	5	0	5	0	5	5	0	3	5	5	5
404	130	Intervention	(29,34]	Secondary	No	No	(3,6]	Yes	Yes	No	3	3	1	1	3	4	1	3	4	1	4	1	1	5	5	4	5	5	5	5
405	130	Intervention	(20,24]	College or University	No	Yes	[0,3]	Yes	Yes	No	1	3	1	1	4	1	1	1	1	4	4	4	3	4	3	4	4	4	4	4
406	130	Intervention	(20,24]	Secondary	NA	Yes	[0,3]	Yes	Yes	No	0	0	0	0	0	3	0	4	4	4	1	4	0	5	4	1	1	4	4	5
407	131	Control	(24,29]	College or University	No	No	[0,3]	Yes	Yes	No	0	0	0	0	0	0	5	4	3	5	4	5	0	5	5	5	5	5	5	5
408	131	Control	(24,29]	Secondary	No	No	[0,3]	Yes	Yes	No	2	5	0	3	3	0	0	5	5	5	3	5	5	0	2	0	0	0	0	2
409	131	Control	(24,29]	College or University	Yes	No	(3,6]	Yes	Yes	No	0	0	0	0	0	0	4	0	0	5	5	5	5	5	5	4	4	5	5	5
410	131	Control	(20,24]	Secondary	No	Yes	[0,3]	Yes	No	No	0	4	0	0	0	0	0	0	0	4	0	5	5	5	5	5	5	5	5	5
411	132	Intervention	[0,20]	Secondary	No	No	[0,3]	Yes	Yes	No	1	3	1	1	1	4	5	NA	5	5	5	5	1	5	3	5	5	5	5	4
412	132	Intervention	(29,34]	After college or university	Yes	No	[0,3]	Yes	No	Yes	0	0	0	0	3	0	0	0	0	0	5	5	5	5	5	5	5	5	5	5
413	132	Intervention	(34,39]	Secondary	No	No	(3,6]	Yes	Yes	No	0	4	0	0	0	0	0	0	0	0	0	3	0	5	4	4	4	4	5	5
414	132	Intervention	(20,24]	Secondary	No	Yes	[0,3]	Yes	No	No	1	1	1	1	1	1	1	3	3	3	3	3	1	5	5	5	5	5	5	5
415	133	Control	(20,24]	Secondary	No	Yes	[0,3]	No	No	No	0	1	0	0	1	1	0	0	0	0	0	2	3	5	5	5	5	5	3	4
416	133	Control	(24,29]	Secondary	No	No	[0,3]	Yes	Yes	No	1	3	1	1	1	4	3	4	1	4	4	4	4	4	4	1	3	4	4	3
417	133	Control	(29,34]	Secondary	No	No	[0,3]	No	No	Yes	3	5	0	0	0	0	0	5	5	5	0	5	4	4	4	4	4	4	4	4
418	133	Control	(34,39]	None	No	No	(3,6]	No	No	No	5	5	0	0	0	0	0	0	0	0	5	5	0	5	5	5	5	5	5	5
419	134	Intervention	(24,29]	College or University	No	No	[0,3]	No	Yes	No	1	1	1	1	1	1	1	1	2	1	3	3	1	4	5	5	4	4	5	2
420	134	Intervention	(20,24]	College or University	No	Yes	[0,3]	Yes	Yes	No	0	3	0	0	0	0	0	4	5	5	0	3	0	4	5	5	5	5	5	5
421	134	Intervention	(24,29]	Secondary	No	No	[0,3]	Yes	Yes	No	3	4	1	1	3	3	1	4	1	1	3	3	1	4	4	3	3	4	4	4
422	134	Intervention	(20,24]	College or University	No	No	(6,10]	NA	Yes	No	0	0	0	0	3	0	0	3	0	0	0	0	0	5	0	0	0	0	3	0
423	135	Control	(24,29]	College or University	No	Yes	[0,3]	Yes	Yes	No	4	4	0	0	5	1	5	4	3	3	5	5	2	5	5	5	5	5	5	5
424	135	Control	(24,29]	Secondary	No	No	(3,6]	Yes	Yes	No	0	0	0	0	0	0	0	0	0	0	5	5	0	5	5	5	5	5	5	4
425	135	Control	(24,29]	College or University	No	No	[0,3]	Yes	Yes	No	0	5	4	4	0	5	0	5	5	5	4	5	4	5	4	4	4	4	4	4
426	135	Control	[0,20]	Secondary	No	Yes	[0,3]	Yes	Yes	No	1	3	1	1	4	1	1	1	1	4	4	4	4	5	1	1	4	1	3	3
427	136	Control	(29,34]	College or University	Yes	No	(6,10]	Yes	Yes	No	4	4	0	0	5	5	3	5	0	4	3	3	3	5	5	4	4	5	5	4
428	136	Control	[0,20]	Secondary	No	Yes	[0,3]	Yes	Yes	No	0	3	0	0	1	2	0	3	0	5	1	5	0	5	5	5	5	5	NA	5
429	136	Control	(29,34]	Secondary	No	Yes	[0,3]	No	No	Yes	0	0	0	0	0	0	0	5	4	4	5	5	5	5	5	5	5	5	5	5
430	136	Control	(24,29]	Secondary	No	No	[0,3]	Yes	No	No	0	0	0	0	0	0	0	4	4	5	5	5	5	5	4	4	4	5	5	5
431	137	Intervention	[0,20]	Secondary	No	No	[0,3]	Yes	No	No	1	3	0	0	5	4	1	4	4	3	1	5	4	5	5	5	5	4	4	5
432	137	Intervention	(29,34]	College or University	No	No	(3,6]	Yes	Yes	No	3	5	3	2	4	4	0	4	3	5	5	5	0	5	5	5	5	5	5	4
433	137	Intervention	(34,39]	College or University	No	No	[0,3]	No	No	No	3	5	3	0	5	3	0	4	4	5	3	5	0	3	5	5	5	5	5	5
434	137	Intervention	(20,24]	College or University	No	No	[0,3]	Yes	Yes	Yes	3	4	0	5	1	5	0	5	5	1	0	4	3	5	5	5	5	5	5	5
435	138	Control	(20,24]	College or University	No	No	(3,6]	No	No	No	0	3	4	4	3	3	0	4	4	0	0	3	4	5	4	0	0	3	5	3
436	138	Control	(20,24]	Secondary	No	No	[0,3]	Yes	No	No	3	5	0	0	4	0	0	3	4	5	5	5	0	4	3	5	4	5	5	5
437	138	Control	(29,34]	College or University	Yes	No	[0,3]	Yes	Yes	No	0	0	0	0	0	0	0	0	0	5	0	0	0	5	5	5	5	5	5	5
438	138	Control	(24,29]	Secondary	No	Yes	[0,3]	No	No	No	0	4	1	0	0	0	0	3	3	4	4	4	0	5	4	4	4	5	5	4
439	139	Intervention	(29,34]	College or University	No	No	(3,6]	Yes	Yes	No	0	5	0	0	0	0	0	5	5	5	5	5	5	5	5	5	5	5	5	5
440	139	Intervention	(29,34]	College or University	No	No	(3,6]	Yes	Yes	No	0	4	4	4	4	4	3	4	4	4	4	5	4	4	5	5	5	5	5	5
441	139	Intervention	(29,34]	College or University	No	No	(3,6]	Yes	Yes	No	0	4	0	0	0	0	0	4	4	5	0	3	0	5	5	5	5	5	5	3
442	139	Intervention	(29,34]	College or University	No	No	[0,3]	Yes	Yes	No	1	3	1	1	4	1	1	1	4	3	4	4	3	4	4	4	4	4	4	4
443	140	Intervention	(29,34]	Secondary	No	No	[0,3]	Yes	Yes	No	0	4	3	0	NA	0	0	0	0	0	4	5	0	0	5	5	5	5	4	5
444	140	Intervention	(24,29]	College or University	No	No	[0,3]	Yes	Yes	No	3	5	5	0	0	0	3	0	5	5	3	3	3	5	4	5	4	5	5	4
445	140	Intervention	(24,29]	Secondary	No	No	[0,3]	Yes	Yes	No	0	0	0	NA	0	0	0	0	0	4	4	5	4	5	1	1	1	3	4	0
446	140	Intervention	(20,24]	Secondary	No	No	(3,6]	Yes	No	No	0	4	0	0	4	4	0	5	5	3	0	5	0	3	4	0	0	4	4	5
447	141	Control	(20,24]	Secondary	No	No	[0,3]	Yes	No	No	0	0	0	0	0	0	0	0	0	3	4	4	0	5	5	5	5	5	5	5
448	141	Control	[0,20]	Secondary	No	Yes	[0,3]	Yes	Yes	No	1	4	1	1	3	1	1	4	4	4	4	4	1	4	4	4	4	4	4	4
449	141	Control	(20,24]	Secondary	No	No	[0,3]	Yes	Yes	No	5	5	3	0	5	1	0	4	5	3	4	5	0	5	4	4	4	4	5	4
450	141	Control	(24,29]	College or University	No	Yes	[0,3]	Yes	Yes	No	0	3	0	0	3	0	5	3	3	5	5	5	0	5	4	5	5	5	5	4
451	142	Control	(20,24]	Secondary	No	No	[0,3]	Yes	Yes	No	1	1	1	1	1	1	1	1	1	1	4	4	1	4	4	5	4	4	4	5
452	142	Control	(24,29]	College or University	No	Yes	[0,3]	No	No	No	0	4	0	0	0	0	5	4	5	5	4	5	3	5	4	4	4	5	5	4
453	142	Control	(24,29]	College or University	No	No	[0,3]	Yes	Yes	No	1	1	1	1	4	1	1	1	4	4	4	4	1	5	4	3	4	4	4	4
454	142	Control	(29,34]	Secondary	No	No	[0,3]	Yes	No	No	0	0	0	0	0	0	0	0	0	5	5	5	0	5	5	5	5	5	5	5

## Sheet: description of variables
Variable name (shortend)	Variable name (full)	Description
Id	Women's identification number	No.
clustercode	Code of the cluster (public health clinics)	Anonymized because of the data sharing policy
exposure	Intervention versus Control	Intervention/Control
agecat	Age of the women at the time of data collection (categorized)	Inclusive of the upper bound
edulevel	How many years of schooling have you completed?
leavehome	Do you work/study outside your home?	Yes/No
primipreg	Have you delivered a baby before?	Yes/No
bookgAmonthcat	In this pregnancy, what was your gestational age at booking?	in months (categorized to anonymize)
usother	In this pregnancy, have you attended ultrasound in other clinics than your public primary healthcare clinic?	Yes/No
ancother	In this pregnancy, have you attended comprehensive ANC in other clinics than your public primary healthcare clinic?	Yes/No
refHR	In this pregnancy, have you been referred to a high risk clinic/specialist?	Yes/No
cws_housing	Your housing	0 if not a worry, to 5 if extremely worried
cws_money	Money problems	0 if not a worry, to 5 if extremely worried
cws_partner	Your relationship with your husband/partner	0 if not a worry, to 5 if extremely worried
cws_family	Your relationship with your family and friends	0 if not a worry, to 5 if extremely worried
cws_ownhealth	Your own health	0 if not a worry, to 5 if extremely worried
cws_otherhealth	The health of someone close to you	0 if not a worry, to 5 if extremely worried
cws_employment	Employment problems	0 if not a worry, to 5 if extremely worried
cws_baby	The possibility of something being wrong with the baby	0 if not a worry, to 5 if extremely worried
cws_stillbirth	The possibility of stillbirth	0 if not a worry, to 5 if extremely worried
cws_hospital	Going to hospital	0 if not a worry, to 5 if extremely worried
cws_internalexam	Internal examinations (gynecological examination)	0 if not a worry, to 5 if extremely worried
cws_givingbirth	Giving birth	0 if not a worry, to 5 if extremely worried
cws_coping	Coping with the new baby	0 if not a worry, to 5 if extremely worried
visit_schedvisitconfid	I am always confident of when my next antenatal care visit is	0 if you strongly disagree to 5 if you strongly agree. In between you have 1 If you moderately disagree, 2 if you slightly disagree, 3 if you slightly agree and 4 if you moderately agree
visit_healthstaff	The health staff take my questions and concerns seriously	0 if you strongly disagree to 5 if you strongly agree. In between you have 1 If you moderately disagree, 2 if you slightly disagree, 3 if you slightly agree and 4 if you moderately agree
visit_testpurpose	I am well informed about the purpose of the tests the health staff run	0 if you strongly disagree to 5 if you strongly agree. In between you have 1 If you moderately disagree, 2 if you slightly disagree, 3 if you slightly agree and 4 if you moderately agree
visit_testgA	I am well informed of when (gestational age) to do the tests	0 if you strongly disagree to 5 if you strongly agree. In between you have 1 If you moderately disagree, 2 if you slightly disagree, 3 if you slightly agree and 4 if you moderately agree
visit_recommend	I would recommend the services to a friend	0 if you strongly disagree to 5 if you strongly agree. In between you have 1 If you moderately disagree, 2 if you slightly disagree, 3 if you slightly agree and 4 if you moderately agree
visit_returnnextpreg	I would come back if I become pregnant again	0 if you strongly disagree to 5 if you strongly agree. In between you have 1 If you moderately disagree, 2 if you slightly disagree, 3 if you slightly agree and 4 if you moderately agree
visit_satisfaction	I am satisfied with the antenatal care service I have received	0 if you strongly disagree to 5 if you strongly agree. In between you have 1 If you moderately disagree, 2 if you slightly disagree, 3 if you slightly agree and 4 if you moderately agree
CWS: Most of us worry about something. This list is not meant to give you more things to worry about, but we would just like to know if any of these things are worrying you at all. I will present the statements, and would like to hear how much of a worry it is to you at the moment, from 0 if not a worry to 5 if it is something that you are extremely worried about.
